# Supplementary material for: Short-Term Protein Supplementation Does Not Alter Energy Intake, Macronutrient Intake and Appetite in 50–75 Year Old Adults
Source: Nutrients. 2021 May 18;13(5):1711. doi: 10.3390/nu13051711 (PMC8157839; doi:10.3390/nu13051711)
Supplement: Supplementary file 1 [file nutrients-13-01711-s001.zip]

Archive with 1 entries (1 files):
- nutrients-1180098-supplementary.pdf
